# Supplementary material for: New Determinants of Aminoglycoside Resistance and Their Association with the Class 1 Integron Gene Cassettes in Trueperella pyogenes
Source: Int J Mol Sci. 2020 Jun 13;21(12):4230. doi: 10.3390/ijms21124230 (PMC7352783; doi:10.3390/ijms21124230)
Supplement: Supplementary file 1 [file ijms-21-04230-s001.zip]

Archive with 3 entries (3 files):
- Supplementary Materials - Rzewuska Magdalena/Figure S1.pdf
- Supplementary Materials - Rzewuska Magdalena/Figure S2.pdf
- Supplementary Materials - Rzewuska Magdalena/Table S1.pdf
